# Supplementary material for: Sexual Dimorphism in Mouse Meiosis
Source: Front Cell Dev Biol. 2021 May 10;9:670599. doi: 10.3389/fcell.2021.670599 (PMC8141796; doi:10.3389/fcell.2021.670599)
Supplement: Supplementary file 1 [file Table_1.xlsx]

## Sheet: Mice phenotype
Phenotype Category	Molecular Classification	Protein	Description or Function	Male phenotype	Female phenotype	Reference
Meiosis initiation		BCAS2	Pre-mRNA splicing	Infertile: Rarely observed of spermatocytes.	Fertile	Nat Commun. 2017 Jan 27;8:14182.
		BNC2	Zinc-finger protein	Infertile: Blocked or delayed at the leptotene-zygotene transition.	Expressed in the ovary but no functional study yet.	Development. 2014 Nov;141(22):4298-310.
		CYP26B1	Inhibiting the meiosis initiation by degrade retinoic acid，	Infertile: A rapid increase in apoptosis of male germ cells derived from embryos	Fertile	Endocrinology. 2007 Oct;148(10):4560-7; Dev Biol. 2014 May 15;389(2):173-81.
		DAZL	RNA binding protein	Infertile: Arrest at leptotene stage.	Infertile: No meiotic features.	Science. 2008 Dec 12;322(5908):1685-7; Reproduction. 2003 Nov;126(5):589-97; Mol Hum Reprod. 2002 Sep;8(9):797-804; Proc Natl Acad Sci U S A. 1999 Jul 6;96(14):8040-5.
		DMRTB1	Double sex-related gene	Infertile: No meiotic features, most late spermatogonia undergo apoptosis.	Fertile	Development. 2014 Oct;141(19):3662-71.
		DNMT3A	A DNA methyltransferase regulator	Delayed meiosis initiation	Expressed in the ovary but no functional study yet.	Mol Reprod Dev. 2006 Mar;73(3):390-7.
		MEIOC	Preventing meiotic transcript degradation and interacts with an RNA helicase	Infertile: Early and pleiotropic meiotic defects	Infertile: Early and pleiotropic meiotic defects	Nat Commun. 2016 Jan 8;7:10324.
		MEIOSIN	A transcription factor	Infertile: Meiotic entry decision during spermatogenesis	Infertile: Cell-cycle switching from mitosis to meiosis	Dev Cell. 2020 Feb 24;52(4):429-445.e10.
		NANOS2	RNA-binding protein; Antagonize Dazl to suppressing meiosis	A suppressor of meiosis; sexual differentiation of male germ cells	Expressed in the ovary but no functional study yet.	Dev Biol. 2014 Jan 1;385(1):32-40.
		STRA8	Initiation of meiosis	Infertile: Dispensable for meiotic initiation, prolonged bouquet-stage configuration, asynapsis and heterosynapsi	Infertile: Fail to undergo premeiotic DNA replication.	J Cell Sci. 2008 Oct 1;121(Pt 19):3233-42; Nat Genet. 2006 Dec;38(12):1430-4; Nat Genet. 2013 Aug;45(8):87783.
		YTHDC2	N6-methyladenosine (m6A) reader	Infertile: Not develop past the zygotene stage	Expressed in the ovary but no functional study yet.	Cell Res. 2017 Sep;27(9):1115-1127.
		β-TRCP1/2	Substrate recognition component of an E3 ubiquitin ligase complex	DKO infertility: Not enter meiosis	Expressed in the ovary but no functional study yet.	Development. 2017 Nov 15;144(22):4137-4147. Dev Cell. 2003 Jun;4(6):799-812.
Oocyte meiosis arrest and resumption at metaphase I	Meiosis arrest	HDAC3	Histone deacetylase 3	Expressed in the testis but no functional study yet.	Conditional knockout of Hdac3 in granulosa cells in vivo promotes the maturation of oocytes independent of LH	Nat Commun. 2019 Dec 16;10(1):5719.
		TGFBR2	TGF-β receptors	Low expression abundance and no functional studies	Weak maintenance of oocyte meiotic arrest	Cell Death Dis. 2019 Jul 22;10(8):558.
		CCNB1	Ubiquitin E3 ligase that acts as a limiting factor for crossing-over during meiosis	Expressed in the testis but no functional study yet.	Infertile: MPF activity elevation,premature interphase-like stage entry in the second meiotic division	J Cell Biol. 2018 Nov 5;217(11):3901-3911.
		ACACB	Acetyl CoA carboxylase	Expressed in the testis but no functional study yet.	Fertile: Reduced ability to maintain meiotic arrest	Mol Reprod Dev. 2015 Sep;82(9):679-93.
		MLL2	Methyltransferase	Expressed in the testis but no functional study yet.	Infertile: Increased early follicle recruitment and oocyte loss.	PLoS Biol. 2010 Aug; 8(8): e1000453.
		NRG1	Neuregulin 1	Low expression abundance and no functional studies	Subfertile: Premature resumption of meiosis	Mol Endocrinol. 2014 May;28(5):706-21.
		GPR3	G-protein coupled receptor 3	Expressed in the testis but no functional study yet.	Subfertile: Premature resumption of meiosis	Proc Natl Acad Sci U S A. 2005 Jun 21;102(25):8922-6; Dev Biol. 2008 Apr 1;316(1):124-34.
		ADCY3	Adenylate cyclase 3	Low expression abundance and no functional studies	Subfertile: Premature resumption of meiosis	Dev Biol. 2003 Jun 15;258(2):385-96.
	Meiosis resumption	HDAC8	Histone deacetylases	Expressed in the testis but no functional study yet.	Subfertile: Smaller fully grown oocytes with a reduced ability to resume meiosis.	Reproduction. 2019 Mar;157(3):305-316.
		ZAR1/2	RNA binding proteins	Low expression abundance and no functional studies	Infertile: Delayed meiotic resumption and polar body-1 emission, higher incidence of abnormal meiotic spindle formation and chromosome aneuploidy.	Nucleic Acids Res. 2019 Dec 2;47(21):11387-11402
		DCAF13	A CRL4 adaptor, CRL4-DCAF13 targets the polyubiquitination and degradation of PTEN	Expressed in the testis but no functional study yet.	Infertile: Arrested at the prometaphase I, chromosomes fail to be aligned at the spindle equatorial plate	Cell Mol Life Sci. 2020 Jun;77(11):2181-2197.
		CFP1	A major mediator of H3K4 trimethylation in mouse oocytes	Expressed in the testis but no functional study yet.	Infertile: A delay of meiotic resumption, metaphase I arrest, defective spindle assembly and chromosome misalignment	Nat Commun. 2018 Aug 28;9(1):3477.
		SNF2H	ATP-dependent chromatin remodeling factor	Expressed in the testis but no functional study yet.	Infertile: Failed to undergo meiotic resumption	Genes Dev. 2020 Feb 1;34(3-4):166-178.
		PLK1	Polo-like kinases	Expressed in the testis but no functional study yet.	Infertile: Meiosis I arrest before homologous chromosome segregation	Mol Biol Cell. 2020 Jun 1;31(12):1206-1217.
		CNOT6L	Impaired deadenylation and degradation of a subset of maternal mRNAs during oocyte maturation.	Expressed in the testis but no functional study yet.	Subfertile: Activation of spindle assembly checkpoint and meiotic cell cycle arrest at prometaphase.	EMBO J. 2018 Dec 14;37(24):e99333.
		CDK1	cyclin-dependent kinases	Infertile: Fail to form condensed bivalent chromosomes in prophase of meiosis I and arrested at prometaphase.	Infertile: A failure of the resumption of meiosis in the oocyte	Biol Reprod. 2015 Dec;93(6):137; Hum Mol Genet. 2012 Jun 1;21(11):2476-84.
		GDF9/BMP15	GDF9: Growth-differentiation factor 9; BMP15: Bone morphogenetic protein 15	Low expression abundance and no functional studies	Infertile: LH-induced oocyte meiotic resumption was significantly delayed	(Gdf9+/-/Bmp15-/-) Dev Biol. 2004 Dec 1;276(1):64-73.
		SALL4	Sall4 modulates H3K4me3 and H3K27me3 modifications by regulating the expression of key histone demethylases coding genes Kdm5b, Kdm6a, and Kdm6b in oocytes	Expressed in the testis but no functional study yet.	Infertile: Developmental arrest of oocytes at GV, the subsequent meiosis resumption is prohibited.	J Biol Chem. 2017 Feb 3; 292(5): 1798–1807.
		MOS	Mitogen-activated protein	Expressed in the testis but no functional study yet.	Infertile: Impaired meiosis resumption	Endocrinology. 2002 Jun;143(6):2221-32.
		ALADIN	Nucleoporin	Expressed in the testis but no functional study yet.	Infertile: Critical for oocyte maturation	Mol Biol Cell. 2017 Sep 15;28(19):2470-2478.
		SMC5/6	The structural maintenance of chromosomes	Fertile	Infertile: cKO show Homologous chromosomes failed to segregate accurately during meiosis I.	Development. 2017 May 1;144(9):1648-1660.
		FYN	Fyn kinase	Expressed in the testis but no functional study yet.	Subfertile: Developmental arrest during oocyte maturation and pronuclear congression	Reprod Fertil Dev. 2010;22(6):966-76; Dev Biol. 2009 Mar 15;327(2):280-7.
		EREG	Epiregulin	Low expression abundance and no functional studies	Meiotic resumption in vivo is attenuated	Biochem Biophys Res Commun. 2011 Feb 11;405(2):319-24.
		PDE3A	phosphodiesterase 3A	Low expression abundance and no functional studies	Infertile: Impaired meiosis resumption; ovulated oocytes were arrested at the germinal vesicle stage	J Clin Invest. 2004 Jul;114(2):196-205.
		CAMKIIγ	Calcium/calmodulin-dependent protein kinase II	Expressed in the testis but no functional study yet.	Infertility: Impaired meiosis resumption	Proc Natl Acad Sci U S A. 2010 Jan 5;107(1):81-6.
		CDC25B	Release from Dictyate Arrest via MPF activation and possible function as a steroid receptor cofactor	Fertile	Infertile: Failure to resume meiosis after dityate arrest	Nat Genet. 2002 Apr;30(4):446-9.
		AKAP1	A-kinase anchoring proteins	High expressed in the testis but no functional study yet.	Subfertile: Ovulated Oocytes from AKAP1 Knockout Females Failed to Resume Meiosis	Curr Biol. 2006 Feb 7;16(3):321-7.
Telomeres attachment and movement		CDK2	Cyclin-dependent kinase 2	Infertile: Incomplete chromosome pairing, an extensive non-homologous synapsis, arrest at a pachytene-like stage with unrepaired programmed double-strand breaks; some telomeres are not attached to the nuclear envelope but remain at the nuclear interior.	Infertile:	Nature Genet 35:25–31 (2003); J Cell Sci. 2009 Jun 15;122(Pt 12):2149-59; Biochem J. 2016 Sep 15;473(18):2783-98;Dev Biol. 2014 Aug 1;392(1):108-16; J Cell Sci. 2015 Jan 1;128(1):88-99.
		FBXO47	A component of SCF complex	Infertile: Arrest at zygotene and abnormal telomeres attachment	Fertile	Nucleic Acids Res. 2019 Dec 16;47(22):11755-11770.
		KASH5	Linker of the nucleoskeleton and cytoskeleton	Infertile: Impaired homologous pairing, arrested at the leptotene/zygotene stage.	Infertile: Impaired homologous pairing, arrested at the leptotene/zygotene stage.	Nucleus. 2014 Jan-Feb;5(1):3-10.
		MAJIN	Membrane-anchored junction protein	Infertile: Abolishes meiotic chromosomal movement, impaired homologous pairing and synapsis.	Infertile: Abolishes meiotic chromosomal movement, impaired homologous pairing and synapsis.	Cell. 2015 Nov 19;163(5):1252-1266.
		POLD3	DNA polymerase delta subunit 3	Embryonic lethality; Increasing age displayed impaired DSB repair, telomere shortening and loss, and chromosome breaks	Embryonic lethality	Nucleic Acids Res. 2018 Apr 20;46(7):3468-3486.
		SPEEDYA	A noncanonical activator of cyclin-dependent kinases (Cdks)	Infertile: Disrupted telomere-NE attachment, impaired homologous pairing and synapsis, and zygotene arrest	Infertile: disrupted telomere-NE attachment, impaired homologous pairing and synapsis, and zygotene arrest	Proc Natl Acad Sci U S A. 2017 Jan 17;114(3):592-597.
		SUN1	SUN proteins identified as homologs of UNC-84	Infertile: Abolishes meiotic chromosomal movement, impaired homologous pairing and synapsis.	Infertile: Abolishes meiotic chromosomal movement, impaired homologous pairing and synapsis.	Dev Cell. 2007 Jun;12(6):863-72.
		TERB1	Telomere repeats-binding bouquet formation protein	Infertile: Abolishes meiotic chromosomal movement, impaired homologous pairing and synapsis.	Infertile: Abolishes meiotic chromosomal movement, impaired homologous pairing and synapsis.	Nat Cell Biol. 2014 Feb;16(2):145-56.
		TERB2	Telomere repeats-binding bouquet formation protein	Infertile: Abolishes meiotic chromosomal movement, impaired homologous pairing and synapsis.	Infertile: Abolishes meiotic chromosomal movement, impaired homologous pairing and synapsis.	Cell. 2015 Nov 19;163(5):1252-1266.
		TERC	Telomerase	High rate of apoptosis induces a striking depletion of spermatocytes from the seminiferous tubules	Less compromised and is still able to generate oocytes	Eur J Cell Biol. 2002 Jun;81(6):335-40.
		TRF1	Telomeric repeat-binding factor 1	Infertile: Arrested at the pachytene and meiotic division stages	Expressed in the ovary but no functional study yet.	Cell Death Differ. 2018 Jun; 25(6): 1174–1188.
DSB formation/repair, synapsis and Recomination	Synaptonemal complex elements	C14ORF39/SIX6OS1	The central element of the synaptonemal complex	Infertility: Arrest at stage IV, failed synapsis and recombination.	Infertility: Arrest in dictyate, failed synapsis and recombination.	Nat Commun. 2016 Oct 31;7:13298.
		FKBP6	SC component-male specific role in synapsis	Infertile: Arrest at zygotene-like stage	Fertile	Science. 2003 May 23;300(5623):1291-5; J Reprod Dev. 2008 Jun;54(3):203-7.
		IHO1	A component of unsynapsed axes	Infertile: Promotion of DSB formation along unsynapsed chromosome axes.	Infertile: Promotion of DSB formation along unsynapsed chromosome axes.	Nat Cell Biol. 2016 Nov;18(11):1208-1220.
		SCP2	The axial/lateral element of the synaptonemal complex	Infertile: A block in meiosis	Subfertile: sharply reduced litter size	J Cell Biol. 2006 May 22;173(4):497-507.
		SCP3	The axial/lateral element of the synaptonemal complex	Infertile: Arrest at zygotene-like stage	Subfertile (possibly due to aneuploid embryos)	Mol Cell. 2000 Jan;5(1):73-83; Cytogenet Genome Res. 2004;105(2-4):182-8.
		SYCE1	The central element of the synaptonemal complex	Infertile: Arrest at pachytene, chromosome synapsis failure; DSB are formed but are not efficiently repaired.	Infertile: Arrest at pachytene, chromosome synapsis failure; DSB are formed but are not efficiently repaired.	PLoS Genet. 2009 Feb;5(2):e1000393.
		SYCE(p.Q241*)	The central element of the synaptonemal complex	Similar to the knockout model	Similar to the knockout model	Mol Hum Reprod. 2020 Jul 1;26(7):485-497.
		SYCE2	The central element of the synaptonemal complex	Infertile: Chromosomes align and axes form but do not synapse. Sex chromosomes are unaligned, not forming a sex body. Additionally, markers of DNA breakage and repair are retained on the axes, and crossover is impaired.	Infertile: Meiotic chromosomes align and axes form but do not synapse; Markers of DNA breakage and repair are retained on the axes, and crossover is impaired.	J Cell Biol. 2007 Mar 12;176(6):741-7.
		SYCE3	The central element of the synaptonemal complex	Infertile: Synapsis initiation blocked and results in meiotic arrest.	Infertile: Synapsis initiation blocked and results in meiotic arrest.	PLoS Genet. 2011 May;7(5):e1002088.
	Cohesins	RAD21L	a kleisin subunit of cohesins	Infertile: Defects in synapsis initiation and crossover recombination between homologous chromosomes, an arrest at zygotene	Fertile: Develop an age-dependent sterility.	J Cell Biol. 2011 Jan 24;192(2):263-76; Genes Dev. 2014 Mar 15;28(6):594-607. Mol Hum Reprod. 2013 Jan;19(1):17-28; EMBO J. 2011 Jul 8;30(15):3091-105; J Cell Biol. 2012 Jun 25;197(7):877-85.
		REC8(MEI8)	sister chromatid cohesion	Infertile: Arrest at zygotene-like stage	Infertile: Oocyte depletion, ovarian dysgenesis	Genesis. 2004 Nov;40(3):184-94; Dev Cell. 2005 Jun;8(6):949-61; EMBO Rep. 2016 Jun;17(6):901-13.
		SGOL2	Regulating sister chromatid cohesion by protecting the integrity of the multiprotein cohesin complexes	Infertile: Complete loss of centromere cohesion at metaphase II leading to single chromatids and physiologically with the formation of aneuploid gametes	Infertile: Complete loss of centromere cohesion at metaphase II leading to single chromatids and physiologically with the formation of aneuploid gametes	Genes Dev. 2008 Sep 1;22(17):2400-13.
		SMC1Beta	sister chromatid cohesion	Infertile: Impaired axis length, synapsis and telomere integrity.	Infertile: Impaired axis length, synapsis and telomere integrity.	Nat Cell Biol. 2004 Jun;6(6):555-62; PLoS Genet. 2016 Oct 28;12(10):e1006389; J Cell Biol. 2009 Oct 19;187(2):185-99.
		STAG3	The meiosis specific components of cohesin	Infertile: Impairement of chromosome pairing and synapsis, DNA repair and progression of meiosis.	Infertile: Impairement of chromosome pairing and synapsis, DNA repair and progression of meiosis.	PLoS Genet. 2014 Jul 3;10(7):e1004413.
		STAGE3 (p.F187fs*7 )	The meiosis specific components of cohesin	Similar to the knockout model	Similar to the knockout model	N Engl J Med. 2014 Mar 6;370(10):943-949.
	Mismatch repair proteins	BRCA2	Chromosome separation during diplotene?	Infertile: Arrest zygotene-like stage	Infertile: Inviable embryos	Development. 2004 Jan;131(1):131-42.
		DMC1	ssDNA binding protein-DSB repair pathway	Infertile: Arrest zygotene-like stage	Infertile: Arrest at pachytene	Mol Cell. 1998 Apr;1(5):697-705. Mol Cell. 1998 Apr;1(5):707-18.
		EXO1	5`-3` exonuclease activity-DSB repair pathway	Infertile: Meiosis proceeded through prophase I; The chromosomes exhibited dynamic loss of chiasmata during metaphase I, resulting in meiotic failure and apoptosis.	Infertile: Meiosis proceeded through prophase I; The chromosomes exhibited dynamic loss of chiasmata during metaphase I, resulting in meiotic failure and apoptosis.	Genes Dev. 2003 Mar 1;17(5):603-14.
		KU70	NHEJ factor	Infertile: Significantly elevated levels of γH2AX foci; Elevated meiotic metaphase apoptosis.	Expressed in the ovary but no functional study yet.	J Cell Sci. 2013 Jul 15;126(Pt 14):3095-104.
		RAD51	Strand invasion (sister chromatid);homology search	Embryonic lethal; cKO: Depletion of late prophase I spermatocytes.	Embryonic lethal; cKO: Depletion of late prophase I spermatocytes.	Cell Rep. 2017 Feb 7;18(6):1383-1394.
		RPA	Replacement of RAD51/DMC1 foci	Embryonic lethal, blocking strand invasion required for chromosome pairing and synapsis.	Embryonic lethal, blocking strand invasion required for chromosome pairing and synapsis.	PLoS Genet. 2019 Feb 4;15(2):e1007952.
		MRE11	Recombination	Subfertile: Increased MLH1 foci	Subfertile: Decreased MLH1 foci	Curr Biol. 2007 Feb 20;17(4):373-8;
		MEILB2	Localization of RAD51 and DMC1 recombinases in spermatocytes	Infertile: Complete loss of RAD51 and DMC1 localizations	Subfertile: A reduction by almost half in the localization of recombinases	Nat Commun. 2019 Feb 13;10(1):722.
		MEIOB	Binding to single-stranded DNA, 3'-5' exonuclease activity.	Infertile: Impairement of meiotic recombination and chromosomal synapsis.	Infertile: Impairement of meiotic recombination and chromosomal synapsis.	Hum Reprod. 2019 Apr 1;34(4):666-671; Nucleic Acids Res. 2020 Dec 2;48(21):12219-12233; PLoS Genet.2013;9(9):e1003784. Nat Commun. 2013;4:2788.
		MEIOB(p.N64I/ΔS67)	Binding to single-stranded DNA, 3'-5' exonuclease activity.	Similar to the knockout model	Similar to the knockout model	Nucleic Acids Res. 2020 Dec 2; 48(21): 12219–12233.
		MCPH1	Molecules involved in DNA damage signaling, DNA repair.	Infertile: Localization of RAD51 or BRCA2 was severely impaired.	Expressed in the ovary but no functional study yet.	PLoS Genet. 2010 Jan 22;6(1):e1000826.
		MLH1	Establishing and/or maintaining crossovers	Infertile: Arrest at metaphase I	Subfertile: Some ocytes are fertilization competent and reach the 2-cell zygote stage	Cell. 1996 Jun 28;85(7):1125-34; Proc Natl Acad Sci U S A. 2008 Mar 18; 105(11): 4247–4252; J Cell Biol. 1999 Jun 28;145(7):1395-406; Dev Biol. 2002 Sep 1;249(1):85-95; Nature. 2020 Oct;586(7830):618-622.
		MLH3	Establishing and/or maintaining crossovers	Infertile: Arrest at metaphase I	Subfertile: Some oocytes are fertilization competent and reach the 2-cell zygote stage	Nat Genet. 2002 Aug;31(4):385-90; Nature. 2020 Oct;586(7830):618-622.
		MSH4	Processing recombination intermediates,Homology Search	Infertile: Arrest at zygotene-like stage.	Infertile: Oocyte depletion, ovarian dysgenesis	Genes Dev. 2000 May 1;14(9):1085-97.
		MSH5	Processing recombination intermediates,Homology Search	Infertile: Arrest at zygotene-like stage.	Infertile: Oocyte depletion, ovarian dysgenesis.	Nat Genet. 1999 Jan;21(1):123-7; G3 (Bethesda). 2019 Jun 5;9(6):1839-1850.
		PMS2	A DNA mismatch repair gene homolog; Stabilizing Mlh1 levels prior to its critical crossing over function with Mlh3	Infertile: Impairement of mismatch repair, genetic recombination, and chromosome synapsis	Fertile	Cell. 1995 Jul 28;82(2):309-19; J Hered. May-Jun 2002;93(3):201-5; DNA Repair (Amst). 2016 Mar;39:46-51.
		XRCC2	a RAD51 paralogue	Infertile: Meiotic arrest, azoospermia.	Subfertile: Premature ovarian failure and infertility	J Med Genet. 2018 Sep;55(9):628-636.
		XRCC2(p.L14P)	a RAD51 paralogue	Similar to the knockout model	Similar to the knockout model	J Med Genet. 2018 Sep;55(9):628-636.
	Gene expression regulators, epigenetic modification	ALKBH1/TZFP DKO	Alkbh1 is a member of the mammalian AlkB family of dioxygenases and is proposed to be involved in epigenetic regulation; Tzfp is a testis-specific transcription repressor belonging to the BTB/POZ Zn finger family.	Fertile: Increased expression of a piRNA precursor	Fertile	Nucleic Acids Res. 2012 Nov;40(21):10950-63.
		BRCA1	Meiotic silencing and recombination	Infertile: Arrest zygotene-like stage	Infertile: Primary and secondary folicles formed (oocytes reach dictyate arrest)	Mol Cell Biol. 1999 Oct;19(10):7061-75; J Cell Biol. 2008 Jul 28;182(2):263-76. Xu et al. (2003); J Cell Sci. 2009 Jul 15;122(Pt 14):2446-52.
		DNMT3C	DNA methyltransferase paralogs	Infertile: Arrest and apoptosis occur during mid-pachynema at stage IV of the seminiferous epithelial cycle	Expressed in the ovary but no functional study yet.	PLoS Genet. 2017 Aug; 13(8): e1006964.
		EXOSC10/Rrp6	Active transcripts, degrades aberrant mRNAs and targets certain long non-coding RNAs	Subfertile: cKO show impaired germ cell differentiation;	Expressed in the ovary but no functional study yet.	Sci Rep. 2017 Nov 8;7(1):15065.
		FOXJ2	FOX transcription factor	Infertile: Failed to form chromosomal synapses and perform DSB repair	Expressed in the ovary but no functional study yet.	Mol Reprod Dev. 2016 Aug;83(8):684-91.
		FOXJ3	Transcription factor	Infertile: cKO show meiotic arrest	Expressed in the ovary but no functional study yet.	Mol Reprod Dev. 2016 Dec;83(12):1060-1069.
		G9A	H3K9 methyltransferase	Infertile: Completely arrest at the early pachytene stage, disordered progression of SC formation.	Infertile: Drastic loss at pachytene.	EMBO J. 2007 Jul 25;26(14):3346-59.
		GASZ	Epigenetic and post-transcriptional silencing of retrotransposons by stabilizing MILI in nuage	Infertile: Arrest at zygotene stage; a dramatic downregulation of MILI.	Low expression abundance and no functional studies	PLoS Genet. 2009 Sep;5(9):e1000635.
		GTSF1/CUE110	Retrotransposon suppression	Infertile: Arrest at zygotene stage; increased transcription of the long interspersed nucleotide element (Line-1) and the intracisternal A-particle (IAP) retrotransposons, accompanied by demethylation of their promoter regions.	Fertile	Dev Biol. 2009 Nov 1;335(1):216-27.
		H2AX	Chromatin structure modification at sites of DSB and asynapsis	Infertile: Failure to proceed past pachytene; failing to condense to form a sex body, do not initiate MSCI, and exhibit severe defects in meiotic pairing.	Subfertile: Reduced litter size	Science. 2002 May 3;296(5569):922-7; Dev Cell. 2003 Apr;4(4):497-508.
		HP1γ	Histone modifications	Infertile: Impairement of centromere clustering and synapsis	Infertile: Impairement of centromere clustering and synapsis	Development. 2011 Oct;138(19):4207-17.
		L3MBTL2	Transcriptional repression and chromatin compaction	Subfertile: Increased γH2AX deposition in the leptotene spermatocytes, retention of γH2AX on autosomes, defective crossing-over and synapsis during the pachytene		Cell Death Differ. 2019 Nov;26(11):2194-2207.
		LHX8	Transcription factor	Expressed in the testis but no functional study yet.	Subfertile: Restricted failure of DNA repair triggers germ cell autophagy	Biol Reprod. 2018 Apr 1;98(4):532-542.
		MILI	Postranslational gene expression regulation-RNA processing	Infertile: Arrest at zygotene/pachytene	Fertile	Development. 2004 Feb;131(4):839-49.
		MITOPLD	Phospholipase D	Infertile: DNA damage, and male sterility characteristic of mice lacking piRNAs	Low expression abundance and no functional studies	Dev Cell. 2011 Mar 15;20(3):376-87.
		MIWI2	A member of the murine PIWI subclade of the Argonaute family	Infertile: Zygotene to pachytene arrest in early meiosis	Low expression abundance and no functional studies	Cell Death Differ. 2014 May;21(5):783-96.
		MORC2B	DNA damage response and transposon silencing	Infertile: Failures in chromosomal synapsis, blockades in meiotic recombination, and increased apoptosis	Infertile: Failures in chromosomal synapsis, blockades in meiotic recombination, and increased apoptosis	PLoS Genet. 2018 Jan 12;14(1):e1007175.
		MOV10L1	Silencing retrotransposons	Infertile: Primary spermatocytes show activation of LTR and LINE-1 retrotransposons, followed by cell death,		Proc Natl Acad Sci U S A. 2010 Jun 29;107(26):11847-52.
		MVH	Postranslational gene expression regulation-RNA Helicase	Infertile: Arrest at leptotene/zygotene	Fertile	Genes Dev. 2000 Apr 1;14(7):841-53.
		OVOL1	Transcriptional gene expression regulation-Zinc Finger Transcription	Infertile: Arrest at pachytene	Fertile	Genes Dev. 1998 Nov 1;12(21):3452-63.
		PIWI	piRNAs related	Infertile: Arrested at the pachytene stage.	Low expression abundance and no functional studies	Dev Biol. 2011 Jul 15;355(2):215-26.
		PRDM9	Histone methyltransferase	Fertile: Impared DSBs repair, increased crossover formation.	Expressed in the ovary but no functional study yet.	Genome Res. 2019 Jul;29(7):1078-1086. Nature. 2012 May 13;485(7400):642-5.
		SETDB1	Lysine methyltransferase	Expressed in the testis but no functional study yet.	Fertile: Derepression of transposons and increased DNA damage in oocytes; Severe defects in cell cycle progression, progressive delays in preimplantation development	PLoS Genet. 2016 Apr 12;12(4):e1005970.
		SOHLH1	Transcriptional regulation of the expression of differentiating spermatogonial genes	Infertile: Meiotic defects at the zygotene stage, impairement of synapsis.	Expressed in the ovary but no functional study yet.	Mol Reprod Dev. 2019 Mar;86(3):252-264.
		TAZ	Tafazzin	Infertile: Pachytene arrest, higher levels of DSB and increased endogenous retrotransposon activity	Expressed in the ovary but no functional study yet.	PLoS One. 2015 Jun 26;10(6):e0131066.
		TDRKH	Tudor and KH domain-containing protein	Infertile: Arrest at the zygotene stage, attenuate methylation of Line1 DNA, and upregulate Line1 RNA and protein, without inducing apoptosis.	Low expression abundance and no functional studies	EMBO J. 2013 Jul 3;32(13):1869-85.
		TET1	5mC-specific dioxygenase Tet1	Low expression abundance and no functional studies	Subfertile: Defects in synapsis and meiotic recombination.	Nature. 2012 Dec 20;492(7429):443-7.
		TEX15	A testis-specific protein, required for TE silencing	Infertile: A failure in chromosomal synapsis; DNA double-strand breaks (DSBs) are formed, but localization of the recombination proteins RAD51 and DMC1 to meiotic chromosomes is severely impaired	Fertile	J Cell Biol. 2008 Feb 25;180(4):673-9; Genes Dev. 2020 Jun 1;34(11-12):745-750.
		TEX19.1	Testis-expressed protein 19.1	Infertile: Defects in meiotic chromosome synapsis and DSB repair, a loss of post-meiotic germ cells in the testis.	Expressed in the ovary but no functional study yet.	PLoS Genet. 2008 Sep 19;4(9):e1000199; Chromosoma. 2018 Dec;127(4):437-459; Hum Reprod. 2013 Aug;28(8):2201-14.
		UHRF1	DNA methylation and histone modification reader;epigenetic regulation	Infertile: Impaired meiotic recombination and defective pachynema; an increase of the global 5hmC level in the meiotic prophase cells.	Infertile: Increased incidence of aneuploidy and DNA damage, few maternal UHRF1-null embryos developed into blastocysts.	FASEB J. 2019 Jul;33(7):8294-8305; Nat Commun. 2019 Oct 17;10(1):4705; Cell Death Dis. 2020 Feb; 11(2): 142.
		ZCWPW1	H3K4me3 reader ZCWPW1	Infertile: Arrest at the zygotene to pachytene stage, accompanied by incomplete DNA double-strand break repair and lack of crossover formation.	Subfertility: Slowed down meiosis prophase I progression	Sci Adv. 2019 Aug 14;5(8):eaax1101.
		ZFP38	Transcription factor	Infertile: Impairement of the chromosomal synapsis and DSB repairs	Expressed in the ovary but no functional study yet.	Reproduction. 2016 Nov;152(5):431-7.
		ZFP318	Transcriptional activation or repression	Infertile	Fertile	Dev Growth Differ. 2016 Sep;58(7):600-8.
	Heat shock proteins(HSPs)	HSF1	Heat shock factor 1	Infertile: Incomplete arrest of spermatocytes in stages IX–III; The repressed sex chromatin during meiosis.	Infertile: Required for oocyte maturation; Chromosome and chromatid cohesion; delayed germinal vesicle breakdown (or G(2)/M transition), partial meiosis I block, and defective asymmetrical division.	EMBO J 19:1545–1554 (2000); Mol Cell Biol. 2011 Aug;31(16):3410-23; J Biol Chem. 2009 Apr 3;284(14):9521-8; J Biol Chem. 2010 Nov 5;285(45):34469-76.
		HSP70-2	Chaperoning-possibly cell cycle or SC proteins	Infertile: Impaired synaptonemal complex; synaptonemal complexes failed to desynapse and normal diplotene spermatocytes were not observed.	Fertile	Biol Reprod. 1999 Sep;61(3):813-22; Rev Reprod. 1999 Jan;4(1):23-30; Proc Natl Acad Sci U S A. 1996 Apr 16;93(8):3264-8; Development. 1997 Nov;124(22):4595-603; Development. 1997 Aug;124(15):3007-14.
		HSPA4	A member of the HSP110 family	Infertile: Arrested at late stages of meiotic prophase I.	Fertile	Reproduction. 2011 Jul;142(1):133-44.
		HSPBP1	Cochaperone	Infertile: Impaired synapsis disassembly and massive apoptosis of spermatocytes.	Fertile	Mol Biol Cell. 2014 Aug 1;25(15):2260-71.
	Ubiquitination	CUL4A	the scaffold components of the cullin-based E3 ubiquitin ligases.	Infertile: Persistent double stranded breaks.	Expressed in the ovary but no functional study yet.	Dev Biol. 2011 Apr 15;352(2):278-87.
		HR6B	E2 ubiquitin-conjugating enzyme	Infertile: H2A(T120ph) was enhanced from late pachytene until metaphase I; Increased H3(K4) dimethylation on the X and Y chromosomes of diplotene; Damaged synaptonemal complex structure and increased crossing-over frequency.	Expressed in the ovary but no functional study yet.	Cell 86, 799-810; J Cell Sci. 2007 Jun 1;120(Pt 11):1841-51; Mol Cell Biol. 2003 Feb;23(4):1151-62.
		RNF20	H2B ubiquitination E3 ligase RNF20	Infertile: cko, Impaired chromatin relaxation and DSB repair.	Expressed in the ovary but no functional study yet.	Nucleic Acids Res. 2016 Nov 16;44(20):9681-9697.
	Others	ALKBH4	Fe2+ dependent hydroxylase	Infertile: Insufficient establishment of the synaptonemal complex	Expressed in the ovary but no functional study yet.	PLoS One. 2014 Aug 25;9(8):e105113.
		ANT4	Adenine nucleotide translocase	Infertile: Indispensable for normal progression of leptotene spermatocytes to the stages thereafter	Fertile	Reprod Sci. 2015 Feb;22(2):250-7; Reproduction. 2009 Sep;138(3):463-70.
		ATM	Detection and signaling of the cuts, Controling meiotic DSB number, Chromosome pairing.	Infertile: Pachytene arrest; incomplete pairing; Chromosome fragmentation.	Infertile: Absence of follicles, Crossover control and chromosome axis integrity.	Nat Commun. 2020 Feb 12;11(1):857, Cell. 1996 Jul 12;86(1):159-71; Development. 1998 Oct;125(20):4007-17. Biol Reprod. 2004 Apr;70(4):1206-12; PLoS Genet. 2008 May 23;4(5):e1000076, Mol Cell Biol. 1999 Jul;19(7):5096-105; Nat Genet. 1997 Dec;17(4):457-61.
		ATR	Detection and signaling of the cuts, Promoting efficient RAD51 and DMC1 assembly, Chromosome pairing	Embryonic lethal: cKO Mid-pachytene elimination in males deficient.	Embryonic lethal	Nat Commun. 2018 Jul 5;9(1):2622.
		BLM	Bloom syndrome	Infertile: Serious defects in pairing and synapsis.	Subfertile	J Cell Biol. 2010 Mar 22;188(6):779-89, Clin Endocrinol (Oxf). 1977 Apr;6(4):285-9, Dermatol Clin. 1995 Jan;13(1):7-18.
		BRIT1	A key regulator for DNA damage response pathways	Infertile: a failure of chromosomal synapsis, arrested at late zygotene.	Expressed in the ovary but no functional study yet.	PLoS Genet. 2010 Jan 22;6(1):e1000826.
		CPEB	A sequence-specific RNA-binding protein that regulates translation	Subfertile: Fragmented chromatin, defect in homologous chromosome adhesion or synapsis.	Infertile: Fragmented chromatin, defect in homologous chromosome adhesion or synapsis.	Dev Cell. 2001 Aug;1(2):201-13.
		CYCLIN A1	A-type cyclin family	Infertile: Increased germ cell apoptosis, disintegrating lateral/axial elements and failure to proceed past mid-pachytene	Fertile	Nat Genet. 1998 Dec;20(4):377-80; Dev Dyn. 2005 Sep;234(1):114-23.
		DNMT3L	A DNA methyltransferase regulator	Infertile: Homologous chromosomes fail to align and form synaptonemal complexes, spermatogenesis arrests, and retrotransposition of an LTR-ERV1 element; aberrant chromatin packaging.	Embryonic lethality	Proc Natl Acad Sci U S A. 2005 Mar 15;102(11):4068-73; BMC Dev Biol. 2007 Sep 18;7:104; Mol Reprod Dev. 2006 Jan;73(1):116-22.
		FUS(Tls)	RNA-binding protein	Infertile: Marked increase in the number of unpaired and mispaired chromosomal axes	Expressed in the ovary but no functional study yet.	EMBO J. 2000 Feb 1;19(3):453-62.
		GEMININ	DNA replication inhibitor S homeolog	Infertile: cKO show increased DNA damage, decreased Cdt1, and increased phosphorylation of Chk1/Chk2.	Expressed in the ovary but no functional study yet.	J Reprod Dev. 2017 Oct 18;63(5):481-488.
		GGNBP2	Gametogenetin (GGN) binding protein 2	Infertile: Increased DNA double-strand breaks (DSB), compromised DSB repair and reduced crossovers;		J Cell Mol Med. 2018 Oct;22(10):4863-4874.
		HFM1	Probable ATP-dependent DNA helicase HFM1	Infertile: Normally homologous chromosomes pair and synapsis initiation, reduced chiasmata.	Infertile	PLoS Genet. 2013 Mar; 9(3):e1003383.
		HOP2	Homologous-pairing protein 2 homolog	Infertile: Disrupting DSB repair, synapsis and crossover recombination	Infertile: Ovarian tubulostromal hyperplasia with no follicles present	Dev Cell. 2003 Dec;5(6):927-36.
		HORMAD1	HORMA domain-containing proteins	Infertile: Azoospermia caused by meiotic arrest.	Infertile: Oocytes arrested in diplonema, Incompleted synapsed chromosomes.	Asian J Androl. 2012 Jul;14(4):580-3; Genes Cells. 2012 Jun;17(6):439-54; Biol Reprod . 2013 Aug;89(2):29; PLoS Genet. 2020 Sep 15;16(9):e1009048; Exp Cell Res. 2010 Jan 15;316(2):158-71; PLoS Genet. 2010 Nov 4;6(11):e1001190.
		IKBKAP/ELP1	A scaffold protein required for the assembly of Elongator	Infertile: Defects in synapsis and meiotic recombination	Subfertile: Spindle defects and chromosome disorganization	Sci Rep. 2019 Dec 11;9(1):18875; PLoS Genet. 2013 May;9(5):e1003516.
		INO80	the INO80 family of chromatin-remodeling complexes	Infertile: An arrest during meiosis associated with a failure to repair DNA damage during meiotic recombination		Biol Reprod. 2016 Jan;94(1):8.
		MEI1	Possible functional partner of Spo11 aiding in DSB formation	Infertile: Arrest zygotene-like stage	Infertile: Inability to resume meiosis and complete the first meiotic division	Proc Natl Acad Sci U S A. 2003 Dec 23;100(26):15706-11; Chromosoma. 2005 Jul;114(2):127-34; Dev Biol. 2002 Feb 15;242(2):174-87.
		MEI4	A structural component of the DSB machinery	Infertile: Deficient in meiotic DSB formation.	Low expression abundance and no functional studies	Genes Dev. 2010 Jun 15;24(12):1266-80.
		MEIOK21	Break repair meiotic recombinase recruitment factor 1	Infertile: Disrupting DSB repair, synapsis and crossover recombination	Low expression abundance and no functional studies	Nucleic Acids Res. 2020 Jul 9;48(12):6624-6639.
		MORC	MORC family CW-type zinc finger protein 1	Infertile: Incompletely paired homologous;	Fertile	Proc Natl Acad Sci U S A. 1998 Nov 24;95(24):14361-6.
		MTDH	Metadherin	Infertile: Meiotic failure, increase in unrepaired DNA breaks	Fertile	J Biol Chem. 2015 May 8;290(19):11853-64.
		NBS1	DNA repair and telomere maintenance protein nbs1	Infertile: Dramatic reduction of DNA end resection, defective HR repair in meiotic prophase, disrupted chromosome synapsis and abnormal chromosome structures	Fertile	Cell Death Differ. 2020 Jul;27(7):2176-2190.
		NIPA	Nuclear interaction partner of ALK	Infertile: Improper synapsis and DSB repair.	Subfertile: Complete early stages of meiotic prophase I during fetal development and undergo cell cycle arrest around birth	Development. 2012 Jul;139(14):2523-34.
		PARP-1	poly (ADP-ribose) polymerase (Parp-1)	Expressed in the testis but no functional study yet.	Infertile: Incomplete homologous chromosome synapsis or persistent histone H2AX phosphorylation in fully synapsed chromosomes at the late pachytene stage	Dev Biol. 2009 Jul 15;331(2):326-38.
		PCNA	proliferating cell nuclear antigen	Infertile: Most meiotic chromosomes displayed elongated chromosome axes	Expressed in the ovary but no functional study yet.	Proc Natl Acad Sci U S A. 2008 Oct 21;105(42):16248-53.
		RARA	Retinoic acid receptor α	Infertile: Modulating the integrity of synaptonemal complexes and meiotic progression (Mixed Phenotype)	Expressed in the ovary but no functional study yet.	Endocrinology. 2018 Sep 1;159(9):3403-3420.
		RINGOA	An atypical activator of Cdk1 and Cdk2	Infertile: Including non-homologous chromosome pairing, unrepaired double-strand breaks, undetectable sex-body and pachytene arrest.	Low expression abundance and no functional studies	Nat Commun. 2016 Mar 30;7:11084.
		SGO1	Shugoshin 1	Protecting centromere pairing and promotes segregation of nonexchange partner chromosomes in meiosis	Low expression abundance and no functional studies	Proc Natl Acad Sci U S A. 2019 May 7;116(19):9417-9422.
		SCRE	Synaptonemal complex reinforcing element	Infertile: Arrest at late zygotene stage	Infertile: Arrest at late zygotene stage	Nucleic Acids Res. 2019 Jun 20;47(11):5670-5683.
		SIRT7	NAD+-dependent protein deacylases and ADP-ribosyltransferases	Expressed in the testis but no functional study yet.	Infertile: Compromised fecundity characterized by a rapid fertility decline with age;impaired meiotic progression with persistent γH2AX;reduced levels of crossovers	Chromosoma. 2019 Sep;128(3):369-383.
		SOHLH2	Spermatogenesis- and oogenesis-specific basic helix-loop-helix-containing protein 2	Infertile: A lack of synaptonemal complex formation	Infertile: A lack of synaptonemal complex formation	Sci Rep. 2016 Feb 12;6:20980.
		SPATA22	Spermatogenesis associated 22	Infertile: Zygolike arrest,impairment of both synapsis and DNA repair	Infertile: Zygolike arrest,impairment of both synapsis and DNA repair	Andrology. 2017 Mar;5(2):299-312.
		SPO11	Generation of DNA Cuts, DSB formation in early prophase I	Infertile: Arrest zygotene-like stage	Infertile: Oocyte depletion, ovarian dysgenesis	Romanienko & Camerini-Otero (2000); Reproduction. 2006 Jul;132(1):67-77; Chromosoma. 2016 Jun;125(2):189-203. Baudat et al. (2000) Klein et al. (2002); J Cell Sci. 2005 Aug 1;118(Pt 15):3233-45.
		TOPBP1	Topoisomerase IIβ-binding protein 1 (TopBP1) is BRCT domain-containing protein	Infetile: Defects in DMC1 and Rad51 foci formation, abnormal synaptonemal complexes and meiotic chromosome defects.	Expressed in the ovary but no functional study yet.	Biochem Biophys Res Commun. 2019 Jan 15;508(3):722-728.
		TRIP13	Thyroid hormone receptor interacting protein	Infertile: Defective for completing meiotic DSB repair	Infertile: Defective for completing meiotic DSB repair	PLoS Genet. 2010 Aug; 6(8): e1001062.
		YY1	Transcriptional repressor protein YY1	Infertile: A significant decrease in the global level of the heterochromatin markers (H3K9me3 and HP1-gamma) and a concomitant increase in the DSB signals on chromosomes at the leptotene/zygotene stages of spermatocytes; Alter the structural integrity of heterochromatin, rendering it more accessible to the DSB machinery.	Low expression abundance and no functional studies	Mol Cell Biol. 2009 Dec;29(23):6245-56.
		LSH	Helicase	Expressed in the testis but no functional study yet.	Infertile: Centromere fusions, ectopic kinetochore formation and abnormal exchange of chromatin fibers between paired bivalents and asynapsed chromosomes.	Nat Commun. 2020 Sep 8;11(1):4486.
		ZIP4H(tex11)	A male germ cell specific X-linked gene	Fertile: A delay in meiotic double strand break repair and decreased crossover formation as inferred from DMC1 and MLH1 staining patterns	Fertile	PLoS Genet. 2008 Mar 28;4(3):e1000042.
Sex Body		AGO4	Protein argonaute-4, Required for RNA-mediated gene silencing (RNAi).	Subfertilie: Disrupted meiotic sex chromosome inactivation (MSCI)	Expressed in the ovary but no functional study yet.	Dev Cell. 2012 Aug 14;23(2):251-64.
		BRDT	Epigenetic readers that bind to acetylated histones in chromatin and regulate transcriptional activity and modulate changes in chromatin structure and organization	Infertile: Disrupted epigenetic state of the meiotic sex chromosome inactivation in spermatocytes, affecting the synapsis and silencing of the X and Y chromosomes.	Fertile	PLoS Genet. 2018 Mar 7;14(3):e1007209.
		DICER	An essential component of RNA interference (RNAi) pathways	Infertile: Deregulation of transcripts encoded by genes on the sex chromosomes, impaired meiotic progression.	Infertile: Disorganized spindles and severe chromosome congression defects.	Genes Dev. 2007 Mar 15;21(6):682-93; PLoS One 2012;7(10):e46359.
		DMRT7	DM domain genes; Controling the transition from meiotic sex chromosome inactivation to postmeiotic sex chromatin.	Infertile: Control the transition from meiotic sex chromosome inactivation to postmeiotic sex chromatin in males	Fertile	PLoS Genet. 2007 Apr 20;3(4):e62; FEBS Lett. 2006 Nov 27;580(27):6442-6; Biosci Biotechnol Biochem. 2012;76(9):1621-6.
		EWS	A putative RNA-binding protein with proposed roles in transcription and splicing	Infertile: Reduced meiotic recombination and XY asynapsis	Infertile: Probably the later stages of oocyte maturation	J Clin Invest. 2007 May;117(5):1314-23.
		HORMAD2	HORMA domain-containing proteins	Infertile: Characteristic impairment of sex body formation	Fertile	Genes Cells. 2012 Nov;17(11):897-912
		LMNA	A-type lamins	Infertile: Severely defective in synaptic pairing of the sex chromosomes in particular, leading to massive apoptosis during the pachytene stage	Fertile	J Cell Sci. 2004 Mar 1;117(Pt 7):1173-8.
		MDC1	Mediator of DNA damage checkpoint protein 1	Infertile: Arrest in mid-pachytene; MDC1 initiates MSCI; Required for XY body formation	Fertile	Genes Dev 2011; 25:959-71;
		MOF	Histone acetyltransferase	Infertile: Meiotic sex chromosome inactivation (MSCI) failure; DSB repair and crossover formation	Expressed in the ovary but no functional study yet.	PLoS Genet. 2018 May 24;14(5):e1007300.
		RAPTOR	Core component of Mtorc1	Infertile: Meiotic progression and silencing of sex chromosomes	Expressed in the ovary but no functional study yet.	FASEB J. 2017 Sep;31(9):3934-3949.
		RPL10L	60S ribosomal protein L10-like	Infertile: Disturbed ribosome biogenesis in late-prophase spermatocytes and prohibits the transition from prophase into metaphase of the first meiotic division, resulting in male infertility. Rpl10l expression compensates for the lack of Rpl10, which exhibits a broad expression pattern but is subject to MSCI during spermatogenesis.	Fertile	Curr Biol. 2017 May 22;27(10):1498-1505.e6.
		SCML2	A germline-specific subunit of a Polycomb repressive complex 1	Infertile: Required for Epigenetic Programming of Meiotic Sex Chromosomes	Fertile	Dev Cell. 2015 Mar 9; 32(5): 574–588.
Separation of synapsis		CDC20	E3 ubiquitin ligase; Initiates sister-chromatid separation	Expressed in the testis but no functional study yet.	Subfertile: Chromosome lagging and chromosome misalignment	PLoS Genet. 2010 Sep 30;6(9):e1001147.
		EMI2 (FBXO43)	An inhibitor of the APC/C complex	Infertile: Early-Diplotene arrest	Underwent premature meiotic progression and failed to arrest at MII	Cell Rep. 2017 Jul 18;20(3):697-708; J Cell Biol. 2006 Sep 11;174(6):791-801; EMBO J. 2006 Feb 22;25(4):834-45.
M phase	Metaphase I	ATE1	Arginyltransferase, recognizes proteins containing N-terminal degradation signals called N-degrons, polyubiquitylates these proteins, and thereby causes their degradation by the proteasome.	Subfertile: Lack of Arginylation Causes Metaphase Arrest in Meiosis I	Expressed in the ovary but no functional study yet.	J Biol Chem. 2016 Apr 1;291(14):7426-38.
		BSG	Basigin	Infertile: Arrested at the metaphase of the first meiotic division	No meiosis problem	Dev Biol. 1998 Feb 15;194(2):152-65; Anat Histol Embryol. 1999 Jul;28(3):205-13.
		BUB1	Mitotic checkpoint serine/threonine-protein kinase BUB1	Fertile	Infertile: Accelerated chiasma resolution, PSSC, bivalent malorientation, chromosome mis-segregation	Curr Biol. 2009 Mar 10;19(5):369-80; Proc Natl Acad Sci U S A. 2009 Aug 4;106(31):12776-81.
		BUBR1	Mitotic checkpoint serine/threonine-protein kinase BUB1 beta	Expressed in the testis but no functional study yet.	Persistent spindle assembly checkpoint activity, timing of meiosis I and the establishment of robust kinetochore-microtubule attachments in a meiosis-specific manner	Nat Commun. 2015 Apr 21;6:6946.
		CKS2	Cell division cycle (Cdc) kinase subunit	Infertlie: Failure to enter anaphase	Infertile: Defects in germinal vesicle breakdown (GVBD), anaphase-promoting complex/cyclosome (APC/C) activation, and meiotic spindle assembly	Science. 2003 Apr 25;300(5619):647-50; Mol Cell Biol. 2019 Jun 13;39(13):e00590-18.
		EPAB	the predominant poly(A)-binding protein	Fertile	Infertile: Failed to complete meiosis.	Biochem J. 2012 Aug 15;446(1):47-58; Biol Reprod. 2015 Aug;93(2):43.
		FMN2	Formin-2	Expressed in the testis but no functional study yet.	Decisive symmetry breaking in mouse oocytes results from Fmn2-mediated perturbation of spindle position	J Cell Biol. 2013 Mar 4;200(5):567-76; Curr Biol. 2008 Dec 23;18(24):1986-92.
		HSP70	Chaperoning-possibly cell cycle or SC proteins	Infertile: Spermatogenic failure at metaphase I	Fertile	Proc Natl Acad Sci U S A. 1996 Apr 16;93(8):3264-8; Development. 1997 Nov;124(22):4595-603.
		M1AP	Meiosis 1 arresting protein	Infertile: Some germ cells arrested at the zygotene/pachytene stages; most cells advanced to metaphase I before arresting and entering apoptosis.	Fertile	Biol Reprod. 2013 Mar 28;88(3):76.
		MAD2	A SAC componentearly, onset of anaphase I resulting in segregation errors	Mis-segregated sex chromosomes and formation of aneuploid sperm.	Expressed in the ovary but no functional study yet.	Development. 2017 Jun 1;144(11):1988-1996.
		MASTL	Microtubule-associated serine/threonine kinase	Expressed in the testis but no functional study yet.	Infertile: Failed to enter meiosis II (MII).	J Cell Biol. 2014 Sep 29;206(7):843-53.
		MPS1	Macrophage-expressed gene 1 protein	Low expression abundance and no functional studies	Subfertile: 70% of meiosis II oocytes aneuploid	Development. 2011 Jun;138(11):2261-71.
		SHOC1	Shortage in chiasmata 1	Infertile: Blocked at metaphase of meiosis I, defects in DSB repair and reduced crossover formation	Low expression abundance and no functional studies	PLoS Genet. 2018 May; 14(5): e1007381.
		WDR62	WD40-repeat protein 62	Infertile: Metaphase I arrest, asymmetric distribution of the centrosome and aberrant spindle assembly	Infertile: Blocked asymmetric spindle positioning and actin cap formation	Development. 2019 Oct 21;146(20):dev174128, Exp Cell Res. 2020 Feb 1;387(1):111773.
		ZMYM3	MYM-type zinc finger protein family and a component of a LSD1-containing transcription repressor complex	Infertile: Arrested at the metaphase of the first meiotic division (MI).	Fertile	Cell Death Dis. 2017 Jun 29;8(6):e2910.
		CYCLIN B3 (ccnb3)	G2/mitotic-specific cyclin-B3	Infertile	Infertile: Arrested at metaphase I (MI) with normal spindle assembly	J Cell Biol. 2019 May 6;218(5):1553-1563.
	Metaphase II	HURP	Hepatoma up-regulated protein	Expressed in the testis but no functional study yet.	Infertile: Delayed in bipolarization and undergo spindle collapse	J Cell Biol. 2010 Dec 27;191(7):1251-60.
		ERK1/2	Extracellular regulated kinase-1 and -2	Expressed in the testis but no functional study yet.	Infertile: Poorly-assembled metaphase II (MII) spindles, spontaneously released polar body-2 (PB2), arrested at another metaphase called metaphase III (MIII)	J Genet Genomics. 2015 Sep 20;42(9):477-85.
		N-WASP	Actin nucleation promoting factor	Expressed in the testis but no functional study yet.	Subfertile: Impaired midbody formation and second meiosis completion	Mol Hum Reprod. 2016 Sep; 22(9): 613–621.
		CYCLIN A2	A crucial mitotic Cdk regulatory partner	Expressed in the testis but no functional study yet.	Maintaining microtubule dynamics during the rapid formation of the MII spindle	J Cell Biol. 2017 Oct 2;216(10):3133-3143; Reproduction. 2005 Oct;130(4):411-22.
		PPP2R1A	Serine threonine phosphatase	Expressed in the testis but no functional study yet.	Subfertility: Elongation of the MII spindle and precocious separation of sister chromatids	Biol Reprod. 2014 Jul;91(1):19.
		c-MOS	Upstream activator of mitogen-activated protein kinase (MAPK)	Fertile	Subfertile: Failed to arrest at metaphase II and undergo parthenogenetic activation; Matured oocytes formed the spindle centrally and produced an abnormally large polar body.	Nature. 1994 Jul 7;370(6484):65-8; Nature. 1994 Jul 7;370(6484):68-71; Proc Natl Acad Sci U S A. 1996 Jul 9;93(14):7032-5; Curr Biol. 2000 Oct 19;10(20):1303-6; Mol Reprod Dev. 2002 Aug;62(4):519-24.
	Metaphase I-II	NMIIB	Non-muscle myosin IIB	Infertile: Cytokinetic failure in meiosis I, bi-nucleated secondary spermatocytes; Cytokinetic failure at meiosis II gives rise to bi-nucleated or even tetra-nucleated spermatids.	Fertile	Dev Biol. 2012 Sep 15;369(2):356-61.
		SHCBP1L	Testicular spindle-associated protein SHCBP1L	Subfertile: Unstable spindle assembly;	Fertile	Mol Hum Reprod. 2014 Jun;20(6):463-75.
		AURKB/C	Aurora kinases	An accumulation of metaphase spermatocytes	Expressed in the ovary but no functional study yet.	J Cell Sci. 2020 Dec 4;133(23):jcs248831; Proc Natl Acad Sci. 2012;109:E2215–E2222; Mol Endocrinol. 2007 Mar;21(3):726-39.
		PSMA8	Ubiquitination and proteasomal degradation	Infertile: Delayed M-phase entry and are finally arrested at this stage	Fertile	PLoS Genet. 2019 Aug 22;15(8):e1008316; Nat Commun. 2019 Jul 29;10(1):3387.
Others		c-ABL	Tyrosine kinase	Infertile: Arrest at pachytene	Expressed in the ovary but no functional study yet.	Oncogene. 1998 Apr 9;16(14):1773-7.
		EGR4	the Egr family of zinc finger transcription factors; involved in cellular growth and differentiation	Infertile: Incomplete arrest at the level of late-pachytene spermatocytes	Low expression abundance and no functional studies	Development. 1999 Nov;126(22):5061-71
		FANCB	Involved in unique epigenetic events in germ cells.	Infertile: Heterogeneous phenotype; H3K9me3 was increased on sex chromosomes in Fancb mutant spermatocytes	Expressed in the ovary but no functional study yet.	Hum Mol Genet. 2015 Sep 15;24(18):5234-49.
		FZR1	ctivator of the Anaphase promoting complex/cyclosome (APC/C)	Infertile: Early recombination events were initiated, male germ cells failed to progress beyond zygotene and underwent apoptosis.	Subfertile: Premature onset of ovarian failure by 5 months of age; Germ cell loss occurred embryonically in the ovary, around the time of the zygotene-pachytene transition.	Development. 2014 Mar;141(6):1354-65; J Cell Sci. 2012 Dec 15;125(Pt 24):6030-7; Mol Biol Cell. 2012 Oct;23(20):3970-81; Development. 2011 Mar;138(5):905-13.
		GALGT1	beta-1,4-N-acetyl-galactosaminyl transferase 1	Infertile: A defective meiotic cytokinesis and a subsequent block in spermiogenesis,	Expressed in the ovary but no functional study yet.	J Biol Chem. 2008 May 9;283(19):13357-69.
		Mybl1(A-myb)	Myb-related protein A, Transcription factor.	Infertile: Arrest at pachytene.	Low expression abundance and no functional studies	Nature. 1997 Apr 17;386(6626):713-7.
		NSUN2	RNA methyltransferase	Infertile: Blocked meiotic progression of germ cells into the pachytene stage,	Expressed in the ovary but no functional study yet.	Mol Cell Biol. 2013 Apr;33(8):1561-70.
		PA200	PA200 proteasome activator	Subfertile	Fertile	Mol Cell Biol. 2006 Apr;26(8):2999-3007.
		PATL2	Protein associated with topoisomerase II homolog 2	Expressed in the testis but no functional study yet.	Infertile: Oocytes and zygotes exhibit morphological and developmental defects	EMBO Mol Med. 2018 May;10(5):e8515.
		RNF212	SUMO ligase	High expression abundance but no functional studies	Enlarged Oocyte Reserves	Mol Cell. 2018 Oct 18;72(2):211-221.e3.
		RNF8	RNF8-dependent ubiquitylation	Fertile: Indispensable for meiotic progression	Expressed in the ovary but no functional study yet.	Dev Cell 2010; 18:371-84; J Exp Med. 2010 May 10;207(5):973-81.
		SKS	NDC1 transmembrane nucleoporin	Infertile: An arrest between zygotene and early spermatids, with emphasis on pachytene	Expressed in the ovary but no functional study yet.	Gamete Res. 1988 Dec;21(4):409-23.
		STX2	Epimorphin, a member of the SNARE family of proteins	Infertile: Restricted infertility due to syncytial multinucleation of spermatogenic cells during meiotic prophase	Expressed in the ovary but no functional study yet.	Biol Reprod. 2013 Jun 6;88(6):141.
		SUV39h	Histone methyltransferases	Infertile: Arrest at the transition between early to late spermatocytes	Infertile	Cell. 2001 Nov 2;107(3):323-37.
		UBB	Stress inducible and two constitutively expressed monoubiquitin (Uba) genes	Infertile: Failure of germ cells to progress through meiosis I and hypogonadism	Infertile: Failure of germ cells to progress through meiosis I and hypogonadism	Mol Cell Biol. 2008 Feb;28(3):1136-46.
		UBR2	E3 components	Infertile: UBR2-deficient spermatocytes fail to induce the ubiquitination of H2A during meiosis.	Expressed in the ovary but no functional study yet.	Proc Natl Acad Sci U S A. 2010 Feb 2;107(5):1912-7.
		YTHDF2	m6A-reader	Fertile	Infertile: An intrinsic determinant of mammalian oocyte competence and early zygotic development	Mol Cell. 2017 Sep 21;67(6):1059-1067.
